# Supplementary material for: Robust Immune Response and Protection against Lethal Pneumococcal Challenge with a Recombinant BCG-PspA-PdT Prime/Boost Scheme Administered to Neonatal Mice
Source: Vaccines (Basel). 2024 Jan 25;12(2):122. doi: 10.3390/vaccines12020122 (PMC10893189; doi:10.3390/vaccines12020122)
Supplement: Supplementary file 1 [file vaccines-12-00122-s001.zip]

Archive with 1 entries (1 files):
- vaccines-2752141-supplementary.pdf
